# Supplementary material for: Effects of resource-dependent cannibalism on population size distribution and individual life history in a case-bearing caddisfly
Source: PLoS One. 2018 Feb 21;13(2):e0191925. doi: 10.1371/journal.pone.0191925 (PMC5842876; doi:10.1371/journal.pone.0191925)
Supplement: S1 Table — Individual numbers classified into each mode (body weight: mean ± variance) are shown. Data from two replicates of each condition in group-rearing is pooled in 2012. L/S indicates the proportion of mode2 (larger individuals) to mode1 (smaller individuals) in a given population after November when bimodal size distributions were commonly established (mean value of two replicates). (XLSX) [file pone.0191925.s002.xlsx]

## Sheet: Sheet4
S1 Table. Results of the statistical analysis of modalities of reared population using the mclust model judged with Bayesian information criterion. Individual numbers classified into each mode (body weight: mean ± variance) are shown. Data from two replications of each condition in group-rearing is pooled in 2012. L/S indicates the proportion of mode2 (larger individuals) to mode1 (smaller indivi…
		Smooth habitat					Intermediate habitat					Rough habitat
	Season	mode1	mode2	mode3	L/S		mode1	mode2	mode3	L/S		mode1	mode2	mode3	L/S
Isolation-rearing (2012)
	Jul.	28					28					28
		(0.14 ± 5.3e-4)					(0.14 ± 5.2e-4)					(0.14 ± 5.6e-4)
	Aug.	26					18	4				19	5
		(0.43 ± 0.015)					(0.33 ± 6.7e-3)	(0.73 ± 0.015)				(0.37 ± 1.9e-3)	(0.54 ± 0.010)
	Sep.	26					19					17
		(0.79 ± 0.037)					(0.72 ± 0.038)					(0.64 ± 0.032)
	Nov.	15	10				18					13
		(0.75 ± 7.0e-3)	(1.1 ± 0.028)				(0.80 ± 0.021)					(0.66 ± 0.025)
	Dec.	6	8	11			16					12
		(0.74 ± 1.1e-3)	(0.97 ± 6.8e-5)	(1.1 ± 0.027)			(0.88 ± 0.037)					(0.67 ± 0.035)
	Jan.	25					16					11
		(1.25 ± 0.032)					(0.99 ± 0.023)					(0.83 ± 0.041)
	Mar.	25					16					11
		(1.5 ± 0.035)					(1.2 ± 0.017)					(1.1 ± 0.023)
	Apr.	25					16					9
		(1.6 ± 0.024)					(1.3 ± 0.020)					(1.2 ± 0.027)
	Jun.	18					11					4
		(1.6 ± 0.014)					(1.4 ± 0.011)					(1.2 ± 4.5e-3)
	Pupate	7					5					5
	Emerge	6					5					4
Isolation-rearing (2014)
	Jul.	28					28					28
		(0.14 ± 4.8e-4)					(0.14 ± 5.6e-4)					(0.14 ± 6.3e-4)
	Aug.	12	15				27					24	3
		(0.43 ± 7.9e-4)	(0.64 ± 0.025)				(0.46 ± 4.7e-3)					(0.42 ± 4.8e-3)	(0.71 ± 4.8e-4)
	Sep.	27					17	10				10	17
		(0.73 ± 0.026)					(0.52 ± 1.4e-3)	(0.76 ± 1.4e-3)				(0.34 ± 5.4e-4)	(0.54 ± 0.020)
	Nov.	27					27					20	5
		(1.1 ± 0.093)					(0.83 ± 0.036)					(0.71 ± 0.017)	(1.2 ± 0.017)
	Dec.	27					25					22
		(1.6 ± 0.061)					(1.2 ± 0.038)					(1.1 ± 0.063)
	Jan.	27					25					22
		(1.7 ± 0.088)					(1.3 ± 0.029)					(1.1 ± 0.054)
	Mar.	9	10	7			25					20
		(1.4 ± 6.9e-3)	(1.7 ± 6.9e-3)	(2.1 ± 6.9e-3)			(1.4 ± 0.029)					(1.2 ± 0.050)
	Apr.	27					1	18	6			20
		(1.8 ± 0.10)					(1.0 ± 6.5e-3)	(1.5 ± 6.6e-3)	(2.0 ± 6.5e-3)			(1.4 ± 0.069)
	Jun.	7					9					8
		(1.4 ± 0.015)					(1.5 ± 0.027)					(1.2 ± 0.022)
	Pupate	18					16					12
	Emerge	16					15					10
Group-rearing (2012; N = 2)
	Jul.	40**					40					40*
		(0.14 ± 6.5e-4)					(0.14 ± 6.4e-4)					(0.14 ± 5.5e-4)
	Aug.	37	24				88					65	17
		(0.34 ± 3.4e-3)	(0.62 ± 9.8e-3)				(0.44 ± 0.023)					(0.29 ± 3.6e-3)	(0.59 ± 2.2e-3)
	Sep.	8	22	21			32	44				42	26	13
		(0.38 ± 4.6e-4)	(0.68 ± 0.013)	(0.98 ± 4.7e-3)			(0.37 ± 14e-3)	(0.78 ± 0.053)				(0.41 ± 2.8e-3)	(0.65 ± 5.8e-3)	(0.93 ± 1.4e-3)
	Nov.	23	24		1.2		60	14		0.29		65	9		0.15
		(0.88 ± 0.028)	(1.8 ± 0.11)				(0.76 ± 0.028)	(1.4 ± 0.034)				(0.77 ± 0.020)	(1.4 ± 0.012)
	Dec.	15	27		2		54	18		0.40		55	16		0.35
		(0.89 ± 0.012)	(1.8 ± 0.043)				(0.82 ± 0.018)	(1.6 ± 0.11)				(0.82 ± 0.015)	(1.5 ± 0.036)
	Jan.	16	25		1.8		46	22		0.40		53	17		0.39
		(0.89 ± 0.012)	(1.8 ± 0.043)				(0.87 ± 8.3e-3)	(1.4 ± 0.22)				(0.85 ± 0.012)	(1.5 ± 0.063)
	Mar.	16	24		2.0		50	17		0.37		51	15		0.37
		(0.91 ± 7.6e-3)	(1.7 ± 0.054)				(0.81 ± 0.011)	(1.5 ± 0.11)				(0.83 ± 0.012)	(1.5 ± 0.024)
	Apr.	16	24		2.0		49	16		0.35		45	20		0.45
		(0.93 ± 9.2e-3)	(1.8 ± 0.030)				(0.87 ± 0.013)	(1.7 ± 0.069)				(0.84 ± 6.2e-3)	(1.3 ± 0.12)
	Jun.	17					4	47				48
		(1.8 ± 0.17)					(0.61 ± 6.7e-3)	(1.6 ± 0.054)				(1.3 ± 0.12)
	Pupate	22					10					9
	Emerge	21					10					3
Group-rearing (2014; N = 1)
	Jul.	20**					20					20
		(0.14 ± 8.9e-4)					(0.15 ± 7.9e-4)					(0.15 ± 8.9e-4)
	Aug.	47	25				32	24	17			56	26
		(0.29 ± 4.3e-3)	(0.57 ± 0.034)				(0.14 ± 5.8e-4)	(0.23 ± 3.4e-4)	(0.31 ± 0.012)			(0.13 ± 9.8e-4)	(0.26 ± 9.9e-4)
	Sep.	15	17				56	9				24	34	12
		(0.40 ± 0.028)	(1.4 ± 0.028)				(0.25 ± 8.0e-3)	(0.77 ± 0.16)				(0.13 ± 1.8e-4)	(0.26 ± 6.8e-3)	(0.64 ± 0.070)
	Nov.	14	15		1.1		41	8		0.20		57	5		0.088
		(0.94 ± 0.066)	(1.7 ± 4.7e-3)				(0.57 ± 0.052)	(1.4 ± 0.042)				(0.45 ± 0.029)	(1.3 ± 0.029)
	Dec.	12	17		1.4		41	8		0.20		57	5		0.088
		(0.95 ± 0.027)	(1.8 ± 0.027)				(0.58 ± 0.043)	(1.4 ± 0.043)				(0.47 ± 0.030)	(1.5 ± 0.030)
	Jan.	12	17		1.4		41	8		0.20		54	5		0.093
		(0.92 ± 0.015)	(1.8 ± 0.036)				(0.62 ± 0.033)	(1.4 ± 0.033)				(0.56 ± 0.046)	(1.5 ± 0.046)
	Mar.	12	17		1.4		39	8		0.21		52	5		0.096
		(0.89 ± 0.032)	(1.8 ± 0.033)				(0.72 ± 0.034)	(1.4 ± 0.034)				(0.59 ± 0.034)	(1.5 ± 0.034)
	Apr.	12	17		1.4		39	8		0.21		52	5		0.096
		(0.90 ± 0.021)	(1.8 ± 0.021)				(0.73 ± 0.022)	(1.4 ± 0.022)				(0.62 ± 0.031)	(1.6 ± 0.031)
	Jun.	11					20	15				42
		(1.7 ± 0.011)					(0.86 ± 0.027)	(1.7 ± 0.027)				(0.84 ± 0.091)
	Pupate	16					8					5
	Emerge	16					8					5
Group-rearing (2015; N = 1)
	Jul.	20**					20					20
		(0.17 ± 1.9e-4)					(0.17 ± 6.0e-4)					(0.17 ± 1.1e-3)
	Aug.	47	7				65	5				68	4
		(0.35 ± 9.4e-3)	(0.87 ± 9.4e-3)				(0.24 ± 7.0e-3)	(0.83 ± 7.0e-3)				(0.27 ± 8.7e-3)	(0.76 ± 8.7e-3)
	Sep.	40	5				56	6				54	3
		(0.61 ± 0.065)	(1.8 ± 0.065)				(0.26 ± 7.4e-3)	(0.76 ± 0.12)				(0.30 ± 9.8e-3)	(0.85 ± 9.8e-3)
	Nov.	23	13		0.56		42	6		0.14		49	5		0.093
		(0.79 ± 6.7e-3)	(1.7 ± 0.077)				(0.67 ± 0.034)	(1.4 ± 0.034)				(0.64 ± 0.038)	(1.4 ± 0.038)
	Jan.	19	15		0.79		41	6		0.15		49	5		0.091
		(0.86 ± 5.2e-3)	(1.8 ± 0.048)				(0.61 ± 0.031)	(1.4 ± 0.031)				(0.61 ± 0.028)	(1.4 ± 0.028)
	Mar.	19	15		0.79		40	5		0.13		48	5		0.094
		(0.88 ± 7.6e-3)	(1.8 ± 0.044)				(0.67 ± 0.027)	(1.7 ± 0.027)				(0.65 ± 0.034)	(1.5 ± 0.034)
	Apr.	19	15		0.79		40	5		0.13		48	5		0.094
		(0.89 ± 5.2e-3)	(1.8 ± 0.038)				(0.66 ± 0.030)	(1.7 ± 0.03)				(0.67 ± 0.038)	(1.7 ± 0.038)
	Jun.	17					36					7	40
		(1.8 ± 0.074)					(1.4 ± 0.12)					(0.68 ± 3.9e-3)	(1.4 ± 0.072)
	Pupate	15					6					5
	Emerge	15					6					5
* Number of emerged individuals
** Number of subsamples

## Sheet: Sheet1
	Table S1. Results of the statistical analysis of modalities of reared population using the mclust model judged with Bayesian information criterion. Individual numbers classified into each mode (body weight: mean ± variance) are shown. Data from two replications of each condition in group-rearing is pooled (number of initial larvae = 180 individuals). L/S indicates the proportion of mode2 (larger …
		Isolation-rearing (2012)													Group-rearing (2012)
		Abundant				Intermediate					Scarce				Abundant					Intermediate					Scarce
		mode1	mode2	mode3		mode1	mode2	mode3	mode4		mode1	mode2	mode3		mode1	mode2	mode3	L/S		mode1	mode2	-	L/S		mode1	mode2	mode3	L/S
	Jul.	28				28					28				40**					40					40*
		(0.14 ± 5.3e-4)				(0.14 ± 5.2e-4)					(0.14 ± 5.6e-4)				(0.14 ± 6.5e-4)					(0.14 ± 6.4e-4)					(0.14 ± 5.5e-4)
	Aug.	26				18	4				19	5			37	24				88					65	17
		(0.43 ± 0.015)				(0.33 ± 0.0067)	(0.73 ± 0.015)				(0.37 ± 0.0019)	(0.54 ± 0.010)			(0.34 ± 0.0034)	(0.62 ± 0.0098)				(0.44 ± 0.023)					(0.29 ± 0.0036)	(0.59 ± 0.0022)
	Sep.	26				19					17				8	22	21			32	44				42	26	13
		(0.79 ± 0.037)				(0.72 ± 0.038)					(0.64 ± 0.032)				(0.38 ± 4.6e-4)	(0.68 ± 0.013)	(0.98 ± 0.0047)			(0.37 ± 0.0014)	(0.78 ± 0.053)				(0.41 ± 0.0028)	(0.65 ± 0.0058)	(0.93 ± 0.0014)
	Nov.	15	10			18					13				23	24		1.2		60	14		0.29		65	9		0.15
		(0.75 ± 0.0070)	(1.1 ± 0.028)			(0.80 ± 0.021)					(0.66 ± 0.025)				(0.88 ± 0.028)	(1.8 ± 0.11)				(0.76 ± 0.028)	(1.4 ± 0.034)				(0.77 ± 0.020)	(1.4 ± 0.012)
	Dec.	6	8	11		4	5	5	2		12				15	27		2		54	18		0.40		55	16		0.35
		(0.74 ± 0.0011)	(0.97 ± 6.8e-5)	(1.1 ± 0.027)		(0.69 ± 2.2e-4)	(0.78 ± 0.0018)	(0.95 ± 4.0e-4)	(1.3 ± 6.0e-4)		(0.67 ± 0.035)				(0.89 ± 0.012)	(1.8 ± 0.043)				(0.82 ± 0.018)	(1.6 ± 0.11)				(0.82 ± 0.015)	(1.5 ± 0.036)
	Jan.	25				16					11				16	25		1.8		46	22		0.40		53	17		0.39
		(1.25 ± 0.032)				(0.99 ± 0.023)					(0.83 ± 0.041)				(0.89 ± 0.012)	(1.8 ± 0.043)				(0.87 ± 0.0083)	(1.4 ± 0.22)				(0.85 ± 0.012)	(1.5 ± 0.063)
	Mar.	25				16					11				16	24		2.0		50	17		0.37		51	15		0.37
		(1.5 ± 0.035)				(1.2 ± 0.017)					(1.1 ± 0.023)				(0.91 ± 0.0076)	(1.7 ± 0.054)				(0.81 ± 0.011)	(1.5 ± 0.11)				(0.83 ± 0.012)	(1.5 ± 0.024)
	Apr.	25				16					9				16	24		2.0		49	16		0.35		45	20		0.45
		(1.6 ± 0.024)				(1.3 ± 0.020)					(1.2 ± 0.027)				(0.93 ± 0.0092)	(1.8 ± 0.030)				(0.87 ± 0.013)	(1.7 ± 0.069)				(0.84 ± 0.0062)	(1.3 ± 0.12)
	Jun.	19		Emerge: 6*		11		Emerge: 3			9		Emerge: 0		3	10	Emerge: 22			4	40	Emerge: 10			49		Emerge: 3+6***
		(1.7 ± 0.028)				(1.5 ± 0.038)					(1.4 ± 0.045)				(0.93 ± 0.0011)	(1.8 ± 0.076)				(0.61 ± 0.0067)	(1.6 ± 0.053)				(1.4 ± 0.13)
		Isolation-rearing (2014)													Group-rearing (2014)
		Abundant				Intermediate					Scarce				Abundant					Intermediate					Scarce
		mode1	mode2	mode3		mode1	mode2	-	-		mode1	mode2	mode3		mode1	mode2	mode3	L/S		mode1	mode2	mode3	L/S		mode1	mode2	mode3	L/S
	Jul.	28				28					28				20					20					20
		(0.14 ± 4.8e-4)				(0.16 ± 6.1e-4)					(0.14 ± 6.3e-4)				(0.14 ± 8.9e-4)					(0.15 ± 7.9e-4)					(0.15 ± 8.9e-4)
	Aug.	12	15			27					24	3			47	25				32	24	17			56	26
		(0.43 ± 7.9e-4)	(0.64 ± 0.025)			(0.46 ± 4.7e-3)					(0.42 ± 4.8e-3)	(0.71 ± 4.8e-4)			(0.29 ± 0.0043)	(0.57 ± 0.034)				(0.14 ± 0.00058)	(0.23 ± 0.00034)	(0.31 ± 0.012)			(0.13 ± 9.8e-4)	(0.26 ± 9.9e-4)
	Sep.	27				17	10				10	17			15	17				56	9				24	34	12
		(0.73 ± 0.026)				(0.52 ± 1.4e-3)	(0.76 ± 1.4e-3)				(0.34 ± 5.4e-4)	(0.54 ± 0.020)			(0.40 ± 0.028)	(1.4 ± 0.028)				(0.25 ± 0.0080)	(0.77 ± 0.16)				(0.13 ± 1.8e-4)	(0.26 ± 6.8e-3)	(0.64 ± 0.070)
	Nov.	27				27					20	5			14	15		1.1		41	8		0.2		57	5		0.09
		(1.1 ± 0.093)				(0.83 ± 0.036)					(0.71 ± 0.017)	(1.2 ± 0.017)			(0.94 ± 0.066)	(1.7 ± 0.0047)				(0.57 ± 0.052)	(1.4 ± 0.042)				(0.45 ± 0.029)	(1.3 ± 0.029)
	Dec.	27				25					22				12	17		1.4		41	8		0.2		57	5		0.09
		(1.6 ± 0.061)				(1.2 ± 0.038)					(1.1 ± 0.063)				(0.95 ± 0.027)	(1.8 ± 0.027)				(0.58 ± 0.043)	(1.4 ± 0.043)				(0.47 ± 0.030)	(1.5 ± 0.030)
	Jan.	27				25					22				12	17		1.4		41	8		0.2		54	5		0.09
		(1.7 ± 0.088)				(1.3 ± 0.029)					(1.1 ± 0.054)				(0.92 ± 0.015)	(1.8 ± 0.036)				(0.62 ± 0.033)	(1.4 ± 0.033)				(0.56 ± 0.046)	(1.5 ± 0.046)
	Mar.	9	10	7		25					20				12	17		1.4		39	8		0.2		52	5		0.1
		(1.4 ± 6.9e-3)	(1.7 ± 6.9e-3)	(2.1 ± 6.9e-3)		(1.4 ± 0.029)					(1.2 ± 0.050)				(0.89 ± 0.032)	(1.8 ± 0.033)				(0.72 ± 0.034)	(1.4 ± 0.034)				(0.59 ± 0.034)	(1.5 ± 0.034)
	Apr.	27				1	18	6			20				12	17		1.4		39	8		0.2		52	5		0.1
		(1.8 ± 0.10)				(1.0 ± 6.5e-3)	(1.5 ± 6.6e-3)	(2.0 ± 6.5e-3)			(1.4 ± 0.069)				(0.90 ± 0.021)	(1.8 ± 0.021)				(0.73 ± 0.022)	(1.4 ± 0.022)				(0.62 ± 0.031)	(1.6 ± 0.031)
	Jun.	7				9					10		Emerge: 10		11		Emerge: 16			20	15	Emerge: 8			42		Emerge: 5
		(1.4 ± 0.015)				(1.5 ± 0.027)					(1.2 ± 0.022)				(1.7 ± 0.011)					(0.86 ± 0.027)	(1.7 ± 0.027)				(0.84 ± 0.091)
	* Number of emerged individuals
	** 40 subsamples of 180 individuals
	*** 9 individuals pulated but 6 individual died without emergence.

## Sheet: Sheet3
	Table S1. Results of the statistical analysis of modalities of reared population using the mclust model judged with Bayesian information criterion. Individual numbers classified into each mode (body weight: mean ± variance) are shown. Data from two replications of each condition in group-rearing is pooled (number of initial larvae = 180 individuals). L/S indicates the proportion of mode2 (larger …
		Isolation-rearing
		Abundant					Intermediate						Scarce
		mode1	mode2	mode3	-		mode1	mode2	mode3	mode4	-		mode1	mode2	mode3	-
	Jul.	28					28						28
		(0.14 ± 5.3e-4)					(0.14 ± 5.2e-4)						(0.14 ± 5.6e-4)
	Aug.	26					18	4					19	5
		(0.43 ± 0.015)					(0.33 ± 0.0067)	(0.73 ± 0.015)					(0.37 ± 0.0019)	(0.54 ± 0.010)
	Sep.	26					19						17
		(0.79 ± 0.037)					(0.72 ± 0.038)						(0.64 ± 0.032)
	Nov.	15	10				18						13
		(0.75 ± 0.0070)	(1.1 ± 0.028)				(0.80 ± 0.021)						(0.66 ± 0.025)
	Dec.	6	8	11			4	5	5	2			12
		(0.74 ± 0.0011)	(0.97 ± 6.8e-5)	(1.1 ± 0.027)			(0.69 ± 2.2e-4)	(0.78 ± 0.0018)	(0.95 ± 4.0e-4)	(1.3 ± 6.0e-4)			(0.67 ± 0.035)
	Jan.	25					16						11
		(1.25 ± 0.032)					(0.99 ± 0.023)						(0.83 ± 0.041)
	Mar.	25					16						11
		(1.5 ± 0.035)					(1.2 ± 0.017)						(1.1 ± 0.023)
	Apr.	25					16						9
		(1.6 ± 0.024)					(1.3 ± 0.020)						(1.2 ± 0.027)
	Jun.	19		Emerge: 6*			11		Emerge: 3				9		Emerge: 0
		(1.7 ± 0.028)					(1.5 ± 0.038)						(1.4 ± 0.045)
		Group-rearing
		Abundant					Intermediate						Scarce
		mode1	mode2	mode3	L/S		mode1	mode2	-	-	L/S		mode1	mode2	mode3	L/S
	Jul.	40**					40						40*
		(0.14 ± 6.5e-4)					(0.14 ± 6.4e-4)						(0.14 ± 5.5e-4)
	Aug.	37	24				88						65	17
		(0.34 ± 0.0034)	(0.62 ± 0.0098)				(0.44 ± 0.023)						(0.29 ± 0.0036)	(0.59 ± 0.0022)
	Sep.	8	22	21			32	44					42	26	13
		(0.38 ± 4.6e-4)	(0.68 ± 0.013)	(0.98 ± 0.0047)			(0.37 ± 0.0014)	(0.78 ± 0.053)					(0.41 ± 0.0028)	(0.65 ± 0.0058)	(0.93 ± 0.0014)
	Nov.	23	24		1.15		60	14			0.289		65	9		0.154
		(0.88 ± 0.028)	(1.8 ± 0.11)				(0.76 ± 0.028)	(1.4 ± 0.034)					(0.77 ± 0.020)	(1.4 ± 0.012)
	Dec.	15	27		1.97		54	18			0.402		55	16		0.346
		(0.89 ± 0.012)	(1.8 ± 0.043)				(0.82 ± 0.018)	(1.6 ± 0.11)					(0.82 ± 0.015)	(1.5 ± 0.036)
	Jan.	16	25		1.82		46	22			0.402		53	17		0.391
		(0.89 ± 0.012)	(1.8 ± 0.043)				(0.87 ± 0.0083)	(1.4 ± 0.22)					(0.85 ± 0.012)	(1.5 ± 0.063)
	Mar.	16	24		2.00		50	17			0.367		51	15		0.366
		(0.91 ± 0.0076)	(1.7 ± 0.054)				(0.81 ± 0.011)	(1.5 ± 0.11)					(0.83 ± 0.012)	(1.5 ± 0.024)
	Apr.	16	24		2.00		49	16			0.353		45	20		0.453
		(0.93 ± 0.0092)	(1.8 ± 0.030)				(0.87 ± 0.013)	(1.7 ± 0.069)					(0.84 ± 0.0062)	(1.3 ± 0.12)
	Jun.	3	15	Emerge: 22			4	51	Emerge: 10				54		Emerge: 3+6***
		(0.93 ± 0.0011)	(1.8 ± 0.076)				(0.61 ± 0.0067)	(1.6 ± 0.053)					(1.4 ± 0.13)
	* Number of emerged individuals
	** 40 subsamples of 180 individuals
	*** 9 individuals pulated but 6 individual died without emergence.

## Sheet: Sheet2
	Table S1. Results of the statistical analysis of modalities of reared population using the mclust model judged with Bayesian information criterion. Individual numbers classified into each mode (body weight: mean ± variance) are shown. Data from two replications of each condition in group-rearing is pooled (number of initial larvae = 180 individuals). L/S indicates the proportion of mode2 (larger …
		Isolation-rearing
		Abundant						Intermediate							Scarce
		mode1	mode2	mode3	BIC	-		mode1	mode2	mode3	mode4	BIC	-		mode1	mode2	mode3	BIC	-
	Jul.	28			125			28				125			28			123
		(0.14 ± 5.3e-4)						(0.14 ± 5.2e-4)							(0.14 ± 5.6e-4)
	Aug.	26			28.0			18	4			10.5			19	5		37.2
		(0.43 ± 0.015)						(0.33 ± 0.0067)	(0.73 ± 0.015)						(0.37 ± 0.0019)	(0.54 ± 0.010)
	Sep.	26			5.22			19				2.42			17			4.08
		(0.79 ± 0.037)						(0.72 ± 0.038)							(0.64 ± 0.032)
	Nov.	15	10		-3.23			18				12.9			13			6.07
		(0.75 ± 0.0070)	(1.1 ± 0.028)					(0.80 ± 0.021)							(0.66 ± 0.025)
	Dec.	6	8	11	9.04			4	5	5	2	2.27			12			1.31
		(0.74 ± 0.0011)	(0.97 ± 6.8e-5)	(1.1 ± 0.027)				(0.69 ± 2.2e-4)	(0.78 ± 0.0018)	(0.95 ± 4.0e-4)	(1.3 ± 6.0e-4)				(0.67 ± 0.035)
	Jan.	25			8.37			16				9.20			11			-0.915
		(1.25 ± 0.032)						(0.99 ± 0.023)							(0.83 ± 0.041)
	Mar.	25			6.41			16				14.0			11			5.30
		(1.5 ± 0.035)						(1.2 ± 0.017)							(1.1 ± 0.023)
	Apr.	25			15.9			16				11.7			9			2.44
		(1.6 ± 0.024)						(1.3 ± 0.020)							(1.2 ± 0.027)
	Jun.	19		Emerge: 6*	11.3			11		Emerge: 3		0.930			9		Emerge: 0	-2.09
		(1.7 ± 0.028)						(1.5 ± 0.038)							(1.4 ± 0.045)
		Group-rearing
		Abundant						Intermediate							Scarce
		mode1	mode2	mode3	BIC	L/S		mode1	mode2	-	-	BIC	L/S		mode1	mode2	mode3	BIC	L/S
	Jul.	40**			124			40				173			40*			180
		(0.14 ± 6.5e-4)						(0.14 ± 6.4e-4)							(0.14 ± 5.5e-4)
	Aug.	37	24		56.2			88				33.6			65	17		132.2
		(0.34 ± 0.0034)	(0.62 ± 0.0098)					(0.44 ± 0.023)							(0.29 ± 0.0036)	(0.59 ± 0.0022)
	Sep.	8	22	21	1.18			32	44			9.52			42	26	13	51.1
		(0.38 ± 4.6e-4)	(0.68 ± 0.013)	(0.98 ± 0.0047)				(0.37 ± 0.0014)	(0.78 ± 0.053)						(0.41 ± 0.0028)	(0.65 ± 0.0058)	(0.93 ± 0.0014)
	Nov.	23	24		-78.3	1.15		60	14			-35.2	0.289		65	9		11.3	0.154
		(0.88 ± 0.028)	(1.8 ± 0.11)					(0.76 ± 0.028)	(1.4 ± 0.034)						(0.77 ± 0.020)	(1.4 ± 0.012)
	Dec.	15	27		-63.7	1.97		54	18			-43.0	0.402		55	16		-11.0	0.346
		(0.89 ± 0.012)	(1.8 ± 0.043)					(0.82 ± 0.018)	(1.6 ± 0.11)						(0.82 ± 0.015)	(1.5 ± 0.036)
	Jan.	16	25		-39.8	1.82		46	22			-29.3	0.402		53	17		-8.61	0.391
		(0.89 ± 0.012)	(1.8 ± 0.043)					(0.87 ± 0.0083)	(1.4 ± 0.22)						(0.85 ± 0.012)	(1.5 ± 0.063)
	Mar.	16	24		-36.4	2.00		50	17			-16.0	0.367		51	15		3.94	0.366
		(0.91 ± 0.0076)	(1.7 ± 0.054)					(0.81 ± 0.011)	(1.5 ± 0.11)						(0.83 ± 0.012)	(1.5 ± 0.024)
	Apr.	16	24		-25.3	2.00		49	16			21.3	0.353		45	20		-2.84	0.453
		(0.93 ± 0.0092)	(1.8 ± 0.030)					(0.87 ± 0.013)	(1.7 ± 0.069)						(0.84 ± 0.0062)	(1.3 ± 0.12)
	Jun.	3	15	Emerge: 22	-36.5			4	51	Emerge: 10		-35.2			54		Emerge: 3+6***	-55.1
		(0.93 ± 0.0011)	(1.8 ± 0.076)					(0.61 ± 0.0067)	(1.6 ± 0.053)						(1.4 ± 0.13)
	* Number of emerged individuals
	** 40 subsamples of 180 individuals
	*** 9 individuals pulated but 6 individual died without emergence.
