# Supplementary material for: Effects of resource-dependent cannibalism on population size distribution and individual life history in a case-bearing caddisfly
Source: PLoS One. 2018 Feb 21;13(2):e0191925. doi: 10.1371/journal.pone.0191925 (PMC5842876; doi:10.1371/journal.pone.0191925)
Supplement: S2 Table — Individual numbers classified into each mode (body weight: mean ± variance) are shown. (XLSX) [file pone.0191925.s003.xlsx]

## Sheet: Sheet3
	S2 Table. Results of the statistical analysis of modalities of a natural population using the mclust model judged with Bayesian information criterion. Individual numbers classified into each mode (body weight: mean ± variance) are shown.
		Site 1 (Smooth habitat)						Site 2 (Intermediate habitat)
	season	mode1	mode2	mode3	mode4	L/S		mode1	mode2	mode3	L/S
	2014 Mar.	1	16			16
		(0.80 ± 0.10)	(2.2 ± 0.10)
	2014 May	0						68	49		0.72
								(0.99 ± 0.012)	(1.7 ± 0.075)
	2014 Oct.							93	102		1.1
								(0.59 ± 0.056)	(1.6 ± 0.056)
	2014 Dec.	1	2	12	4	-
		(0.97 ± 0.0029)	(1.6 ± 0.0029)	(2.0 ± 0.0029)	(2.3 ± 0.0029)
	2015 Apr.	0						46	28		0.61
								(0.82 ± 0.013)	(1.7 ± 0.033)
	2015 Oct.							63	59		0.94
								(0.71 ± 0.076)	(1.7 ± 0.076)
	2015 Dec.	3	18			6
		(0.76 ± 0.074)	(2.2 ± 0.074)
	2016 May	3						9	34	18	-
		(0.94 ± 0.074)						(0.54 ± 0.012)	(0.97 ± 0.012)	(1.4 ± 0.012)
	2016 Jun.	60	7			0.12		57	76	30	-
		(0.35 ± 0.0028)	(0.93 ± 0.101)					(0.33 ± 0.0099)	(0.97 ± 0.011)	(1.8 ± 0.13)
	2016 Jul.	6	30	6		-		123	72		0.58
		(0.37 ± 0.0019)	(1.0 ± 0.0094)	(1.8 ± 0.073)				(0.87 ± 0.094)	(1.9 ± 0.094)
	2016 Sep.							102	70		0.69
								(1.0 ± 0.067)	(2.2 ± 0.067)
	2016 Oct.	5	17			3.4
		(0.90 ± 0.12)	(2.2 ± 0.12)

## Sheet: Sheet2
	Table S2. Results of the statistical analysis of modalities of a natural population using the mclust model judged with Bayesian information criterion. Individual numbers classified into each mode (body weight: mean ± variance) are shown.
		Natural Population
		Abundant							Intermediate
		mode1				BIC	L/S		mode1	mode2	BIC
	2014 Mar.	1	16			-28.4	16
		(0.80 ± 0.10)	(2.2 ± 0.10)
	2014 May	0							68	49	-76	0.72
									(0.99 ± 0.012)	(1.7 ± 0.075)
	2014 Oct.								93	102	-267	1.1
									(0.59 ± 0.056)	(1.6 ± 0.056)
	2014 Dec.	1	2	12	4	-4.78	-
		(0.97 ± 0.0029)	(1.6 ± 0.0029)	(2.0 ± 0.0029)	(2.3 ± 0.0029)
	2015 Apr	0							46	28	-33.0	0.61
									(0.82 ± 0.013)	(1.7 ± 0.033)
	2015 Oct								63	59	-197	0.94
									(0.71 ± 0.076)	(1.7 ± 0.076)
	2016 Dec	3	18			-34.2	6
		(0.76 ± 0.074)	(2.2 ± 0.074)
